# Supplementary material for: Clinical Outcomes of Oat Beta-Glucan Nutritional Intervention in Ulcerative Colitis: Case Reports of a Female and a Male Patient
Source: Nutrients. 2025 Dec 5;17(24):3812. doi: 10.3390/nu17243812 (PMC12735812; doi:10.3390/nu17243812)
Supplement: Supplementary file 1 [file nutrients-17-03812-s001.zip]

Archive with 1 entries (1 files):
- nutrients-3950198-supplementary.pdf
